# Supplementary material for: Investigation of sex expression profiles and the cantharidin biosynthesis genes in two blister beetles
Source: PLoS One. 2023 Aug 18;18(8):e0290245. doi: 10.1371/journal.pone.0290245 (PMC10437994; doi:10.1371/journal.pone.0290245)
Supplement: S1 Table — (XLS) [file pone.0290245.s005.xls]

## Sheet: enrichment.KEGG
S1 Table. The KEGG enrichment of CTD related genes.
Term ID	Term description	Observed gene count	Background gene count	False discovery rate
tca00900	Terpenoid backbone biosynthesis	19	32	3.74e-37
tca00280	Valine, leucine and isoleucine degradation	15	40	1.33e-26
tca01100	Metabolic pathways	27	1017	2.44e-22
tca00650	Butanoate metabolism	10	17	4.2e-19
tca00071	Fatty acid degradation	11	33	5.23e-19
tca01212	Fatty acid metabolism	12	71	8.8e-18
tca00072	Synthesis and degradation of ketone bodies	6	7	3.79e-12
tca00640	Propanoate metabolism	7	25	1.26e-11
tca01200	Carbon metabolism	7	101	8.14e-08
tca00062	Fatty acid elongation	5	25	1.04e-07
tca00380	Tryptophan metabolism	5	27	1.33e-07
tca00410	beta-Alanine metabolism	5	33	3.01e-07
tca00310	Lysine degradation	5	48	1.55e-06
tca04146	Peroxisome	4	85	0.00054
tca00630	Glyoxylate and dicarboxylate metabolism	2	32	0.0264
tca00620	Pyruvate metabolism	2	35	0.0293
tca01040	Biosynthesis of unsaturated fatty acids	2	36	0.0293
